# Supplementary material for: Differences in Primary Sites of Infection between Zoonotic and Human Tuberculosis: Results from a Worldwide Systematic Review
Source: PLoS Negl Trop Dis. 2013 Aug 29;7(8):e2399. doi: 10.1371/journal.pntd.0002399 (PMC3757065; doi:10.1371/journal.pntd.0002399)
Supplement: Table S5 — Data extracted from the included 27 reports. (XLS) [file pntd.0002399.s009.xls]

## Sheet: Data_extracted
data point	Record ID	WHO Region	Geographical range	Setting	Population coverge	Study population	Sampling strategy	Case finding strategy	Detection method	Causative agent	Changes diagnosis	Missing data	Age group	Gender	Study duration	Study period	TB site 1	TB site 2	cases	tested	Comments
294	13	WHO European Region	Non-country-wide data	Spain, 10 unnamed regions and Aragon	Identified TB cases	TB cases due to M. bovis in 11 of 19 regions detected at NRL and UZMG	Convenience sample/unknown sampling strategy	Passive case finding	Molecular-based detection method	Zoonotic transmission of M. bovis	Not suspected	no	6 months-89 years	Both/Unknown	48	Jan 2004-Dec 2007	pulmounary TB	na	54	89
295	13	WHO European Region	Non-country-wide data	Spain, 10 unnamed regions and Aragon	Identified TB cases	TB cases due to M. bovis in 11 of 19 regions detected at NRL and UZMG	Convenience sample/unknown sampling strategy	Passive case finding	Molecular-based detection method	Zoonotic transmission of M. bovis	Not suspected	no	6 months-89 years	Both/Unknown	48	Jan 2004-Dec 2007	extrapulmounary TB	unknown	28	89
296	13	WHO European Region	Non-country-wide data	Spain, 10 unnamed regions and Aragon	Identified TB cases	TB cases due to M. bovis in 11 of 19 regions detected at NRL and UZMG	Convenience sample/unknown sampling strategy	Passive case finding	Molecular-based detection method	Zoonotic transmission of M. bovis	Not suspected	no	6 months-89 years	Both/Unknown	48	Jan 2004-Dec 2007	unknown site	na	7	89
297	13	WHO European Region	Non-country-wide data	Spain, 10 unnamed regions and Aragon	Identified TB cases	TB cases due to M. caprae in 11 of 19 regions detected at NRL and UZMG	Convenience sample/unknown sampling strategy	Passive case finding	Molecular-based detection method	Zoonotic transmission of M. caprae	Not suspected	no	6 months-89 years	Both/Unknown	48	Jan 2004-Dec 2007	pulmounary TB	na	15	21
298	13	WHO European Region	Non-country-wide data	Spain, 10 unnamed regions and Aragon	Identified TB cases	TB cases due to M. caprae in 11 of 19 regions detected at NRL and UZMG	Convenience sample/unknown sampling strategy	Passive case finding	Molecular-based detection method	Zoonotic transmission of M. caprae	Not suspected	no	6 months-89 years	Both/Unknown	48	Jan 2004-Dec 2007	extrapulmounary TB	unknown	5	21
299	13	WHO European Region	Non-country-wide data	Spain, 10 unnamed regions and Aragon	Identified TB cases	TB cases due to M. caprae in 11 of 19 regions detected at NRL and UZMG	Convenience sample/unknown sampling strategy	Passive case finding	Molecular-based detection method	Zoonotic transmission of M. caprae	Not suspected	no	6 months-89 years	Both/Unknown	48	Jan 2004-Dec 2007	unknown site	na	1	21
351	39	WHO Region of the Americas	Non-country-wide data	Mexico, Mexico City, Hospital General de Mexico	Hospital population, identified TB cases,HIV-positive population	HIV+ individuals with extrapulmonary TB caused by M. bovis	All notified cases included	Passive case finding	Molecular-based detection method	Zoonotic transmission of M. bovis	Not suspected	no	All/Unknown	Both/Unknown	48	Jan 2000-Dec 2003	extrapulmounary TB	TB of peripheral lymph-adenopathy	7	11
352	39	WHO Region of the Americas	Non-country-wide data	Mexico, Mexico City, Hospital General de Mexico	Hospital population, identified TB cases,HIV-positive population	HIV+ individuals with extrapulmonary TB caused by M. bovis	All notified cases included	Passive case finding	Molecular-based detection method	Zoonotic transmission of M. bovis	Not suspected	no	All/Unknown	Both/Unknown	48	Jan 2000-Dec 2003	extrapulmounary TB	TB of genitourinary system	3	11
353	39	WHO Region of the Americas	Non-country-wide data	Mexico, Mexico City, Hospital General de Mexico	Hospital population, identified TB cases,HIV-positive population	HIV+ individuals with extrapulmonary TB caused by M. bovis	All notified cases included	Passive case finding	Molecular-based detection method	Zoonotic transmission of M. bovis	Not suspected	no	All/Unknown	Both/Unknown	48	Jan 2000-Dec 2003	extrapulmounary TB	TB of nervous system	1	11
354	39	WHO Region of the Americas	Non-country-wide data	Mexico, Mexico City, Hospital General de Mexico	Hospital population, identified TB cases	HIV- individuals with extrapulmonary TB caused by M. bovis	Random sampling	Passive case finding	Molecular-based detection method	Zoonotic transmission of M. bovis	Not suspected	no	All/Unknown	Both/Unknown	48	Jan 2000-Dec 2003	extrapulmounary TB	TB of peripheral lymph-adenopathy	3	6
355	39	WHO Region of the Americas	Non-country-wide data	Mexico, Mexico City, Hospital General de Mexico	Hospital population, identified TB cases	HIV- individuals with extrapulmonary TB caused by M. bovis	Random sampling	Passive case finding	Molecular-based detection method	Zoonotic transmission of M. bovis	Not suspected	no	All/Unknown	Both/Unknown	48	Jan 2000-Dec 2003	extrapulmounary TB	TB of genitourinary system	3	6
378	46	WHO Region of the Americas	Non-country-wide data	United States of America, 41 states	Identified TB cases	Culture-confirmed patients infected by M. bovis (2004-2005 prospective collection, 1995-2003 data retrospective collection of select cases)	Convenience sample	Passive case finding	Molecular-based detection method	Zoonotic transmission of M. bovis	Not suspected	no	All/Unknown	Both/Unknown	132	1995-2005	pulmounary TB	na	13	165	TB patients were linked between the National TB Genotyping Service and the National TB surveillance database
379	46	WHO Region of the Americas	Non-country-wide data	United States of America, 41 states	Identified TB cases	Culture-confirmed patients infected by M. bovis (2004-2005 prospective collection, 1995-2003 retrospective collection of select cases)	Convenience sample	Passive case finding	Molecular-based detection method	Zoonotic transmission of M. bovis	Not suspected	no	All/Unknown	Both/Unknown	132	1995-2005	pulmounary TB	na	29	165	TB patients were linked between the National TB Genotyping Service and the National TB surveillance database
380	46	WHO Region of the Americas	Non-country-wide data	United States of America, 41 states	Identified TB cases	Culture-confirmed patients infected by M. bovis (2004-2005 prospective collection, 1995-2003 retrospective collection of select cases)	Convenience sample	Passive case finding	Molecular-based detection method	Zoonotic transmission of M. bovis	Not suspected	no	All/Unknown	Both/Unknown	132	1995-2005	pulmounary TB	na	0	165	TB patients were linked between the National TB Genotyping Service and the National TB surveillance database
381	46	WHO Region of the Americas	Non-country-wide data	United States of America, 41 states	Identified TB cases	Culture-confirmed patients infected by M. bovis (2004-2005 prospective collection, 1995-2003 retrospective collection of select cases)	Convenience sample	Passive case finding	Molecular-based detection method	Zoonotic transmission of M. bovis	Not suspected	no	All/Unknown	Both/Unknown	132	1995-2005	pulmounary TB	na	1	165	TB patients were linked between the National TB Genotyping Service and the National TB surveillance database
382	46	WHO Region of the Americas	Non-country-wide data	United States of America, 41 states	Identified TB cases	Culture-confirmed patients infected by M. bovis (2004-2005 prospective collection, 1995-2003 retrospective collection of select cases)	Convenience sample	Passive case finding	Molecular-based detection method	Zoonotic transmission of M. bovis	Not suspected	no	All/Unknown	Both/Unknown	132	1995-2005	extrapulmounary TB	TB of peripheral lymph-adenopathy	45	165	TB patients were linked between the National TB Genotyping Service and the National TB surveillance database
384	46	WHO Region of the Americas	Non-country-wide data	United States of America, 41 states	Identified TB cases	Culture-confirmed patients infected by M. bovis (2004-2005 prospective collection, 1995-2003 retrospective collection of select cases)	Convenience sample	Passive case finding	Molecular-based detection method	Zoonotic transmission of M. bovis	Not suspected	no	All/Unknown	Both/Unknown	132	1995-2005	extrapulmounary TB	TB of intestines, peritoneum and mesenteric glands	14	165	TB patients were linked between the National TB Genotyping Service and the National TB surveillance database
385	46	WHO Region of the Americas	Non-country-wide data	United States of America, 41 states	Identified TB cases	Culture-confirmed patients infected by M. bovis (2004-2005 prospective collection, 1995-2003 retrospective collection of select cases)	Convenience sample	Passive case finding	Molecular-based detection method	Zoonotic transmission of M. bovis	Not suspected	no	All/Unknown	Both/Unknown	132	1995-2005	extrapulmounary TB	TB of nervous system	7	165	TB patients were linked between the National TB Genotyping Service and the National TB surveillance database
387	46	WHO Region of the Americas	Non-country-wide data	United States of America, 41 states	Identified TB cases	Culture-confirmed patients infected by M. bovis (2004-2005 prospective collection, 1995-2003 retrospective collection of select cases)	Convenience sample	Passive case finding	Molecular-based detection method	Zoonotic transmission of M. bovis	Not suspected	no	All/Unknown	Both/Unknown	132	1995-2005	extrapulmounary TB	TB of bones and joints	6	165	TB patients were linked between the National TB Genotyping Service and the National TB surveillance database
388	46	WHO Region of the Americas	Non-country-wide data	United States of America, 41 states	Identified TB cases	Culture-confirmed patients infected by M. bovis (2004-2005 prospective collection, 1995-2003 retrospective collection of select cases)	Convenience sample	Passive case finding	Molecular-based detection method	Zoonotic transmission of M. bovis	Not suspected	no	All/Unknown	Both/Unknown	132	1995-2005	extrapulmounary TB	TB of other organs	7	165	TB patients were linked between the National TB Genotyping Service and the National TB surveillance database
389	46	WHO Region of the Americas	Non-country-wide data	United States of America, 41 states	Identified TB cases	Culture-confirmed patients infected by M. bovis (2004-2005 prospective collection, 1995-2003 retrospective collection of select cases)	Convenience sample	Passive case finding	Molecular-based detection method	Zoonotic transmission of M. bovis	Not suspected	no	All/Unknown	Both/Unknown	132	1995-2005	pulmonary and extrapulmonary TB in the same patient	unknown	43	165	TB patients were linked between the National TB Genotyping Service and the National TB surveillance database
430	48	WHO Region of the Americas	Non-country-wide data	United States of America, California, San Diego County	Identified TB cases	TB patients infected with M. bovis and captured by the San Diego Tuberculosis Information Management System	All notified cases included	Passive case finding	Molecular-based detection method	Zoonotic transmission of M. bovis	Not suspected	no	All/Unknown	Both/Unknown	60	2001-2005	pulmounary TB	na	71	132
431	48	WHO Region of the Americas	Non-country-wide data	United States of America, California, San Diego County	Identified TB cases	TB patients infected with M. bovis and captured by the San Diego Tuberculosis Information Management System	All notified cases included	Passive case finding	Molecular-based detection method	Zoonotic transmission of M. bovis	Not suspected	no	All/Unknown	Both/Unknown	60	2001-2005	extrapulmounary TB	unknown	61	132
432	48	WHO Region of the Americas	Non-country-wide data	United States of America, California, San Diego County	Identified TB cases	TB patients infected with M. bovis and captured by the San Diego Tuberculosis Information Management System	All notified cases included	Passive case finding	Molecular-based detection method	Zoonotic transmission of M. bovis	Not suspected	no	All/Unknown	Both/Unknown	60	2001-2005	unknown site	na	19	132
433	48	WHO Region of the Americas	Non-country-wide data	United States of America, California, San Diego County	Identified TB cases	TB patients infected with M. bovis and captured by the San Diego Tuberculosis Information Management System	All notified cases included	Passive case finding	Molecular-based detection method	Zoonotic transmission of M. bovis	Not suspected	no	All/Unknown	Both/Unknown	60	2001-2005	unknown site	na	102	132
434	48	WHO Region of the Americas	Non-country-wide data	United States of America, California, San Diego County	Identified TB cases	TB patients infected with M. bovis and captured by the San Diego Tuberculosis Information Management System	All notified cases included	Passive case finding	Molecular-based detection method	Zoonotic transmission of M. bovis	Not suspected	no	All/Unknown	Both/Unknown	60	2001-2005	unknown site	na	11	132
436	51	WHO Region of the Americas	Non-country-wide data	United States of America, Michigan	Identified TB cases	TB cases caused by M. bovis	All notified cases included	Passive case finding	Molecular-based detection method	Zoonotic transmission of M. bovis	Not suspected	yes	All/Unknown	Both/Unknown	168	1994-2007	pulmounary TB	na	1	13	US-born patient
437	51	WHO Region of the Americas	Non-country-wide data	United States of America, Michigan	Identified TB cases	TB cases caused by M. bovis	All notified cases included	Passive case finding	Molecular-based detection method	Zoonotic transmission of M. bovis	Not suspected	yes	All/Unknown	Both/Unknown	168	1994-2007	pulmounary TB	na	2	13	Mexico-born patients
438	51	WHO Region of the Americas	Non-country-wide data	United States of America, Michigan	Identified TB cases	TB cases caused by M. bovis	All notified cases included	Passive case finding	Molecular-based detection method	Zoonotic transmission of M. bovis	Not suspected	yes	All/Unknown	Both/Unknown	168	1994-2007	extrapulmounary TB	TB of peripheral lymph-adenopathy	2	13	US-born patients
439	51	WHO Region of the Americas	Non-country-wide data	United States of America, Michigan	Identified TB cases	TB cases caused by M. bovis	All notified cases included	Passive case finding	Molecular-based detection method	Zoonotic transmission of M. bovis	Not suspected	yes	All/Unknown	Both/Unknown	168	1994-2007	extrapulmounary TB	TB of peripheral lymph-adenopathy	2	13	Mexico-born patients
440	51	WHO Region of the Americas	Non-country-wide data	United States of America, Michigan	Identified TB cases	TB cases caused by M. bovis	All notified cases included	Passive case finding	Molecular-based detection method	Zoonotic transmission of M. bovis	Not suspected	yes	All/Unknown	Both/Unknown	168	1994-2007	extrapulmounary TB	TB of peripheral lymph-adenopathy	1	13	Bosnia-born patient
441	51	WHO Region of the Americas	Non-country-wide data	United States of America, Michigan	Identified TB cases	TB cases caused by M. bovis	All notified cases included	Passive case finding	Molecular-based detection method	Zoonotic transmission of M. bovis	Not suspected	yes	All/Unknown	Both/Unknown	168	1994-2007	extrapulmounary TB	TB of nervous system	1	13	US-born patient
442	51	WHO Region of the Americas	Non-country-wide data	United States of America, Michigan	Identified TB cases	TB cases caused by M. bovis	All notified cases included	Passive case finding	Molecular-based detection method	Zoonotic transmission of M. bovis	Not suspected	yes	All/Unknown	Both/Unknown	168	1994-2007	extrapulmounary TB	TB of intestines, peritoneum and mesenteric glands	1	13	Mexico-born patient
443	51	WHO Region of the Americas	Non-country-wide data	United States of America, Michigan	Identified TB cases	TB cases caused by M. bovis	All notified cases included	Passive case finding	Molecular-based detection method	Zoonotic transmission of M. bovis	Not suspected	yes	All/Unknown	Both/Unknown	168	1994-2007	extrapulmounary TB	TB of skin and subcutaneous tissue	1	13	US-born patient
444	51	WHO Region of the Americas	Non-country-wide data	United States of America, Michigan	Identified TB cases	TB cases caused by M. bovis	All notified cases included	Passive case finding	Molecular-based detection method	Zoonotic transmission of M. bovis	Not suspected	yes	All/Unknown	Both/Unknown	168	1994-2007	unknown site	na	2	13	Unknown origin
459	55	WHO Western Pacific Region	country-wide data	China, Taiwan	Identified TB cases	TB cases for which isolates were sent to the reference laboratory of Taiwan	Convenience sample/unknown sampling strategy	Passive case finding	Molecular-based detection method	Zoonotic transmission of M. bovis	Not suspected	no	All/Unknown	Both/Unknown	24	2004-2005	pulmounary TB	na	13	15
460	55	WHO Western Pacific Region	country-wide data	China, Taiwan	Identified TB cases	TB cases for which isolates were sent to the reference laboratory of Taiwan	Convenience sample/unknown sampling strategy	Passive case finding	Molecular-based detection method	Zoonotic transmission of M. bovis	Not suspected	no	All/Unknown	Both/Unknown	24	2004-2005	extrapulmounary TB	TB of genitourinary system	1	15
461	55	WHO Western Pacific Region	country-wide data	China, Taiwan	Identified TB cases	TB cases for which isolates were sent to the reference laboratory of Taiwan	Convenience sample/unknown sampling strategy	Passive case finding	Molecular-based detection method	Zoonotic transmission of M. bovis	Not suspected	no	All/Unknown	Both/Unknown	24	2004-2005	pulmonary and extrapulmonary TB in the same patient	pulmonary and miliary TB	1	15
520	74	WHO European Region	country-wide data	United Kingdom, England , Wales, Northern Ireland	Identified TB cases	All notified TB cases caused by M. bovis in England , Wales, Northern Ireland from 1994-2004	All notified cases included	Passive case finding	Molecular-based detection method	Zoonotic transmission of M. bovis	Not suspected	yes	All/Unknown	Both/Unknown	132	1994-2004	pulmounary TB	na	113	296
521	74	WHO European Region	country-wide data	United Kingdom, England , Wales, Northern Ireland	Identified TB cases	All notified TB cases caused by M. bovis in England , Wales, Northern Ireland from 1994-2004	All notified cases included	Passive case finding	Molecular-based detection method	Zoonotic transmission of M. bovis	Not suspected	yes	All/Unknown	Both/Unknown	132	1994-2004	extrapulmounary TB	unknown	119	296
522	74	WHO European Region	country-wide data	United Kingdom, England , Wales, Northern Ireland	Identified TB cases	Patients belonging to all archived human M. bovis isolates referred to the Health Protection Agency Midlands Regional Centre for Mycobacteriology from 2001 to 2006	All notified cases included	Passive case finding	Molecular-based detection method	Zoonotic transmission of M. bovis	Not suspected	yes	All/Unknown	Both/Unknown	132	1994-2004	unknown site	na	64	296
536	87	WHO European Region	non-country-wide data	France, Lyon	Identified TB cases	Patients identified with M. bovis infection	All notified cases included	Passive case finding	Molecular-based detection method	Zoonotic transmission of M. bovis	Not suspected	no	89 years	Male	60	2000-2005	pulmounary TB	na	1	11
537	87	WHO European Region	non-country-wide data	France, Lyon	Identified TB cases	Patients identified with M. bovis infection	All notified cases included	Passive case finding	Molecular-based detection method	Zoonotic transmission of M. bovis	Not suspected	no	38 years	Male	60	2000-2005	pulmounary TB	na	1	11
538	87	WHO European Region	non-country-wide data	France, Lyon	Identified TB cases	Patients identified with M. bovis infection	All notified cases included	Passive case finding	Molecular-based detection method	Zoonotic transmission of M. bovis	Not suspected	no	71 years	Male	60	2000-2005	pulmounary TB	na	1	11
539	87	WHO European Region	non-country-wide data	France, Lyon	Identified TB cases	Patients identified with M. bovis infection	All notified cases included	Passive case finding	Molecular-based detection method	Zoonotic transmission of M. bovis	Not suspected	no	53 years	Male	60	2000-2005	extrapulmounary TB	TB of nervous system	1	11
540	87	WHO European Region	non-country-wide data	France, Lyon	Identified TB cases	Patients identified with M. bovis infection	All notified cases included	Passive case finding	Molecular-based detection method	Zoonotic transmission of M. bovis	Not suspected	no	4 years	Male	60	2000-2005	extrapulmounary TB	TB of peripheral lymph-adenopathy	1	11
541	87	WHO European Region	non-country-wide data	France, Lyon	Identified TB cases	Patients identified with M. bovis infection	All notified cases included	Passive case finding	Molecular-based detection method	Zoonotic transmission of M. bovis	Not suspected	no	36 years	Male	60	2000-2005	extrapulmounary TB	TB of peripheral lymph-adenopathy	1	11
542	87	WHO European Region	non-country-wide data	France, Lyon	Identified TB cases	Patients identified with M. bovis infection	All notified cases included	Passive case finding	Molecular-based detection method	Zoonotic transmission of M. bovis	Not suspected	no	59 years	Female	60	2000-2005	extrapulmounary TB	TB of peripheral lymph-adenopathy	1	11
543	87	WHO European Region	non-country-wide data	France, Lyon	Identified TB cases	Patients identified with M. bovis infection	All notified cases included	Passive case finding	Molecular-based detection method	Zoonotic transmission of M. bovis	Not suspected	no	53 years	Female	60	2000-2005	extrapulmounary TB	TB of genitourinary system	1	11
544	87	WHO European Region	non-country-wide data	France, Lyon	Identified TB cases	Patients identified with M. bovis infection	All notified cases included	Passive case finding	Molecular-based detection method	Zoonotic transmission of M. bovis	Not suspected	no	54 years	Male	60	2000-2005	extrapulmounary TB	TB of bones and joints	1	11
545	87	WHO European Region	non-country-wide data	France, Lyon	Identified TB cases	Patients identified with M. bovis infection	All notified cases included	Passive case finding	Molecular-based detection method	Zoonotic transmission of M. bovis	Not suspected	no	73 years	Male	60	2000-2005	extrapulmounary TB	TB of intestines, peritoneum and mesenteric glands	1	11
546	87	WHO European Region	non-country-wide data	France, Lyon	Identified TB cases	Patients identified with M. bovis infection	All notified cases included	Passive case finding	Molecular-based detection method	Zoonotic transmission of M. bovis	Not suspected	no	35 years	Female	60	2000-2005	unknown site	na	1	11
598	134	WHO Western Pacific Region	country-wide data	New Zealand	Identified TB cases	TB cases caused by M. bovis captured by New Zealand's three referral laboratories for TB	All notified cases included	Passive case finding	Molecular-based detection method	Zoonotic transmission of M. bovis	Not suspected	yes	All/Unknown	Both/Unknown	60	1998-2002	pulmounary TB	na	17	34
599	134	WHO Western Pacific Region	country-wide data	New Zealand	Identified TB cases	TB cases caused by M. bovis captured by New Zealand's three referral laboratories for TB	All notified cases included	Passive case finding	Molecular-based detection method	Zoonotic transmission of M. bovis	Not suspected	yes	All/Unknown	Both/Unknown	60	1998-2002	extrapulmounary TB	unknown	10	34
600	134	WHO Western Pacific Region	country-wide data	New Zealand	Identified TB cases	TB cases caused by M. bovis captured by New Zealand's three referral laboratories for TB	All notified cases included	Passive case finding	Molecular-based detection method	Zoonotic transmission of M. bovis	Not suspected	yes	All/Unknown	Both/Unknown	60	1998-2002	pulmonary and extrapulmonary TB in the same patient	unknown	3	34
601	134	WHO Western Pacific Region	country-wide data	New Zealand	Identified TB cases	TB cases caused by M. bovis captured by New Zealand's three referral laboratories for TB	All notified cases included	Passive case finding	Molecular-based detection method	Zoonotic transmission of M. bovis	Not suspected	yes	All/Unknown	Both/Unknown	60	1998-2002	unknown site	na	4	34
618	140	WHO African Region	non-country-wide data	Madagascar, Mycobacteria Laboratory of the Pasteur Institute of Madagascar of which 16 were from the capital Antananarivo and 2 from Mahajanga	Identified TB cases	Catchement population of the Mycobacteria Laboratory of the Pasteur Institute of Madagascar	Convenience sample/unknown sampling strategy	Passive case finding	Molecular-based detection method	Zoonotic transmission of M. bovis	Not suspected	unknown	All/Unknown	Both/Unknown	84	1994-2000	pulmounary TB	na	16	18
619	140	WHO African Region	non-country-wide data	Madagascar, Mycobacteria Laboratory of the Pasteur Institute of Madagascar of which 16 were from the capital Antananarivo and 2 from Mahajanga	Identified TB cases	Catchement population of the Mycobacteria Laboratory of the Pasteur Institute of Madagascar	Convenience sample/unknown sampling strategy	Passive case finding	Molecular-based detection method	Zoonotic transmission of M. bovis	Not suspected	unknown	All/Unknown	Both/Unknown	84	1994-2000	extrapulmounary TB	TB of bones and joints	1	18
620	140	WHO African Region	non-country-wide data	Madagascar, Mycobacteria Laboratory of the Pasteur Institute of Madagascar of which 16 were from the capital Antananarivo and 2 from Mahajanga	Identified TB cases	Catchement population of the Mycobacteria Laboratory of the Pasteur Institute of Madagascar	Convenience sample/unknown sampling strategy	Passive case finding	Molecular-based detection method	Zoonotic transmission of M. bovis	Not suspected	unknown	All/Unknown	Both/Unknown	84	1994-2000	extrapulmounary TB	TB of peripheral lymph-adenopathy	1	18
730	149	WHO European Region	Non-country-wide data	Spain, University Hospital 'Universidad Auto´noma de Madrid'	Hospital population, identified TB cases	Confirmed M. bovis infected TB patients	All notified cases included	Passive case finding	Molecular-based detection method	Zoonotic transmission of M. bovis	Yes	no	All/Unknown	Both/Unknown	288	Jan 1980-Dec 2003	pulmounary TB	na	10	13
731	149	WHO European Region	Non-country-wide data	Spain, University Hospital 'Universidad Auto´noma de Madrid'	Hospital population, identified TB cases	Confirmed M. bovis infected TB patients	All notified cases included	Passive case finding	Molecular-based detection method	Zoonotic transmission of M. bovis	Yes	no	All/Unknown	Both/Unknown	288	Jan 1980-Dec 2003	pulmonary and extrapulmonary TB in the same patient	miliary TB	1	13
732	149	WHO European Region	Non-country-wide data	Spain, University Hospital 'Universidad Auto´noma de Madrid'	Hospital population, identified TB cases	Confirmed M. bovis infected TB patients	All notified cases included	Passive case finding	Molecular-based detection method	Zoonotic transmission of M. bovis	Yes	no	All/Unknown	Both/Unknown	288	Jan 1980-Dec 2003	extrapulmounary TB	TB of bones and joints	1	13
733	149	WHO European Region	Non-country-wide data	Spain, University Hospital 'Universidad Auto´noma de Madrid'	Hospital population, identified TB cases	Confirmed M. bovis infected TB patients	All notified cases included	Passive case finding	Molecular-based detection method	Zoonotic transmission of M. bovis	Yes	no	All/Unknown	Both/Unknown	288	Jan 1980-Dec 2003	extrapulmounary TB	TB of skin and subcutaneous tissue	1	13
772	162	WHO European Region	Non-country-wide data	Ireland, Dublin, St. James's Hospital	Hospital population, identified TB cases	Confirmed TB cases caused by M. bovis	All notified cases included	Passive case finding	Unknown detection method	Zoonotic transmission of M. bovis	Not suspected	no	All/Unknown	Both/Unknown	132	1991-2001	unknown site	na	1	19
773	162	WHO European Region	Non-country-wide data	Ireland, Dublin, St. James's Hospital	Hospital population, identified TB cases	Confirmed TB cases caused by M. bovis	All notified cases included	Passive case finding	Unknown detection method	Zoonotic transmission of M. bovis	Not suspected	no	All/Unknown	Both/Unknown	132	1991-2001	unknown site	na	18	19
774	162	WHO European Region	Non-country-wide data	Ireland, Dublin, St. James's Hospital	Hospital population, identified TB cases	Confirmed TB cases caused by M. bovis	All notified cases included	Passive case finding	Unknown detection method	Zoonotic transmission of M. bovis	Not suspected	no	All/Unknown	Both/Unknown	132	1991-2001	pulmounary TB	na	15	19
775	162	WHO European Region	Non-country-wide data	Ireland, Dublin, St. James's Hospital	Hospital population, identified TB cases	Confirmed TB cases caused by M. bovis	All notified cases included	Passive case finding	Unknown detection method	Zoonotic transmission of M. bovis	Not suspected	no	All/Unknown	Both/Unknown	132	1991-2001	pulmonary and extrapulmonary TB in the same patient	unknown	4	19
815	164	WHO Region of the Americas	Non-country-wide data	United States of America, California, San Diego County	Identified TB cases	Culture-confirmed TB cases caused by M. bovis	All notified cases included	Passive case finding	Biochemical detection method	Zoonotic transmission of M. bovis	Not suspected	no	All/Unknown	Both/Unknown	120	Jan 1994-Dec 2003	pulmounary TB	na	80	167
816	164	WHO Region of the Americas	Non-country-wide data	United States of America, California, San Diego County	Identified TB cases	Culture-confirmed TB cases caused by M. bovis	All notified cases included	Passive case finding	Biochemical detection method	Zoonotic transmission of M. bovis	Not suspected	no	All/Unknown	Both/Unknown	120	Jan 1994-Dec 2003	extrapulmounary TB	unknown	87	167
1088	219	WHO European Region	country-wide data	Germany	Identified TB cases	All M. bovis patients reported in Germany between 1999 and 2001	All notified cases included	Passive case finding	Molecular-based detection method	Zoonotic transmission of M. bovis or M. caprae	Not suspected	yes	1 year - 94 years	Both/Unknown	36	Jan 1999 - Dec 2001	pulmounary TB	na	85	166	the paper reports "85 patients with "respiratory" tb - I understand that as "pulmonary"
1089	219	WHO European Region	country-wide data	Germany	Identified TB cases	All M. bovis patients reported in Germany between 1999 and 2001	All notified cases included	Passive case finding	Molecular-based detection method	Zoonotic transmission of M. bovis or M. caprae	Not suspected	yes	1 year - 94 years	Both/Unknown	36	Jan 1999 - Dec 2001	extrapulmounary TB	unknown	57	166	the paper reports "57 patients with "non-respiratory" TB - I understand that as "extra-pulmonary"
1090	219	WHO European Region	country-wide data	Germany	Identified TB cases	All M. bovis patients reported in Germany between 1999 and 2001	All notified cases included	Passive case finding	Molecular-based detection method	Zoonotic transmission of M. bovis or M. caprae	Not suspected	yes	1 year - 94 years	Both/Unknown	36	Jan 1999 - Dec 2001	unknown site	na	24	166
1141	317	WHO Region of the Americas	Non-country-wide data	San Diego county, United States: most patients resided in San Diego, others in neighbouring counties (Imperial County, Orange County and Los Angeles County) and some others in Tijuana, Mexico.	Identified TB cases	M. bovis patients with positive culture among patients reporting to 2 primary pediatric medical facilities in San Diego, or reported to the Depart of Health services and the San Diego County Public Health laboratory	All notified cases included	Passive case finding	Biochemical detection method	Zoonotic transmission of M. bovis	Not suspected	no	0-15 years	Both/Unknown	216	1980-1997	pulmounary TB	na	3	61
1143	317	WHO Region of the Americas	Non-country-wide data	San Diego county, United States: most patients resided in San Diego, others in neighbouring counties (Imperial County, Orange County and Los Angeles County) and some others in Tijuana, Mexico.	Identified TB cases	M. bovis patients with positive culture among patients reporting to 2 primary pediatric medical facilities in San Diego, or reported to the Depart of Health services and the San Diego County Public Health laboratory	All notified cases included	Passive case finding	Biochemical detection method	Zoonotic transmission of M. bovis	Not suspected	no	0-15 years	Both/Unknown	216	1980-1997	extrapulmounary TB	TB of peripheral lymph-adenopathy	31	61
1144	317	WHO Region of the Americas	Non-country-wide data	San Diego county, United States: most patients resided in San Diego, others in neighbouring counties (Imperial County, Orange County and Los Angeles County) and some others in Tijuana, Mexico.	Identified TB cases	M. bovis patients with positive culture among patients reporting to 2 primary pediatric medical facilities in San Diego, or reported to the Depart of Health services and the San Diego County Public Health laboratory	All notified cases included	Passive case finding	Biochemical detection method	Zoonotic transmission of M. bovis	Not suspected	no	0-15 years	Both/Unknown	216	1980-1997	extrapulmounary TB	TB of nervous system	3	61
1145	317	WHO Region of the Americas	Non-country-wide data	San Diego county, United States: most patients resided in San Diego, others in neighbouring counties (Imperial County, Orange County and Los Angeles County) and some others in Tijuana, Mexico.	Identified TB cases	M. bovis patients with positive culture among patients reporting to 2 primary pediatric medical facilities in San Diego, or reported to the Depart of Health services and the San Diego County Public Health laboratory	All notified cases included	Passive case finding	Biochemical detection method	Zoonotic transmission of M. bovis	Not suspected	no	0-15 years	Both/Unknown	216	1980-1997	extrapulmounary TB	TB of intestines, peritoneum and mesenteric glands	12	61
1146	317	WHO Region of the Americas	Non-country-wide data	San Diego county, United States: most patients resided in San Diego, others in neighbouring counties (Imperial County, Orange County and Los Angeles County) and some others in Tijuana, Mexico.	Identified TB cases	M. bovis patients with positive culture among patients reporting to 2 primary pediatric medical facilities in San Diego, or reported to the Depart of Health services and the San Diego County Public Health laboratory	All notified cases included	Passive case finding	Biochemical detection method	Zoonotic transmission of M. bovis	Not suspected	no	0-15 years	Both/Unknown	216	1980-1997	extrapulmounary TB	TB of bones and joints	5	61
1147	317	WHO Region of the Americas	Non-country-wide data	San Diego county, United States: most patients resided in San Diego, others in neighbouring counties (Imperial County, Orange County and Los Angeles County) and some others in Tijuana, Mexico.	Identified TB cases	M. bovis patients with positive culture among patients reporting to 2 primary pediatric medical facilities in San Diego, or reported to the Depart of Health services and the San Diego County Public Health laboratory	All notified cases included	Passive case finding	Biochemical detection method	Zoonotic transmission of M. bovis	Not suspected	no	0-15 years	Both/Unknown	216	1980-1997	extrapulmounary TB	miliary TB	5	61
1148	317	WHO Region of the Americas	Non-country-wide data	San Diego county, United States: most patients resided in San Diego, others in neighbouring counties (Imperial County, Orange County and Los Angeles County) and some others in Tijuana, Mexico.	Identified TB cases	M. bovis patients with positive culture among patients reporting to 2 primary pediatric medical facilities in San Diego, or reported to the Depart of Health services and the San Diego County Public Health laboratory	All notified cases included	Passive case finding	Biochemical detection method	Zoonotic transmission of M. bovis	Not suspected	no	0-15 years	Both/Unknown	216	1980-1997	extrapulmounary TB	TB of other organs	2	61
1158	337	WHO Western Pacific Region	country-wide data	Australia	Identified TB cases	TB patients diagnosed with M. Bovis, among all those reported in the country	All notified cases included	Passive case finding	Biochemical detection method	Zoonotic transmission of M. bovis	Not suspected	unknown	22-86 years	Male	300	1970-1994	pulmounary TB	na	83	103
1159	337	WHO Western Pacific Region	country-wide data	Australia	Identified TB cases	TB patients diagnosed with M. Bovis, among all those reported in the country	All notified cases included	Passive case finding	Biochemical detection method	Zoonotic transmission of M. bovis	Not suspected	unknown	22-86 years	Male	300	1970-1994	extrapulmounary TB	unknown	17	103
1160	337	WHO Western Pacific Region	country-wide data	Australia	Identified TB cases	TB patients diagnosed with M. Bovis, among all those reported in the country	All notified cases included	Passive case finding	Biochemical detection method	Zoonotic transmission of M. bovis	Not suspected	unknown	22-86 years	Male	300	1970-1994	pulmonary and extrapulmonary TB in the same patient	unknown	3	103
1161	337	WHO Western Pacific Region	country-wide data	Australia	Identified TB cases	TB patients diagnosed with M. Bovis, among all those reported in the country	All notified cases included	Passive case finding	Biochemical detection method	Zoonotic transmission of M. bovis	Not suspected	unknown	22-86 years	Female	300	1970-1994	pulmounary TB	na	22	43
1162	337	WHO Western Pacific Region	country-wide data	Australia	Identified TB cases	TB patients diagnosed with M. Bovis, among all those reported in the country	All notified cases included	Passive case finding	Biochemical detection method	Zoonotic transmission of M. bovis	Not suspected	unknown	22-86 years	Female	300	1970-1994	extrapulmounary TB	unknown	20	43
1163	337	WHO Western Pacific Region	country-wide data	Australia	Identified TB cases	TB patients diagnosed with M. Bovis, among all those reported in the country	All notified cases included	Passive case finding	Biochemical detection method	Zoonotic transmission of M. bovis	Not suspected	unknown	22-86 years	Female	300	1970-1994	pulmonary and extrapulmonary TB in the same patient	unknown	1	43
1163	337	WHO Western Pacific Region	country-wide data	Australia	Identified TB cases	TB patients diagnosed with M. Bovis, among all those reported in the country	All notified cases included	Passive case finding	Biochemical detection method	Zoonotic transmission of M. bovis	Not suspected	unknown	22-86 years	Both/Unknown	300	1970-1994	pulmounary TB	unknown	1	2
1163	337	WHO Western Pacific Region	country-wide data	Australia	Identified TB cases	TB patients diagnosed with M. Bovis, among all those reported in the country	All notified cases included	Passive case finding	Biochemical detection method	Zoonotic transmission of M. bovis	Not suspected	unknown	22-86 years	Both/Unknown	300	1970-1994	extrapulmounary TB	unknown	1	2
1163	337	WHO Western Pacific Region	country-wide data	Australia	Identified TB cases	TB patients diagnosed with M. Bovis, among all those reported in the country	All notified cases included	Passive case finding	Biochemical detection method	Zoonotic transmission of M. bovis	Not suspected	unknown	22-86 years	Both/Unknown	300	1970-1994	extrapulmounary TB	TB of the pleura	5	148
1163	337	WHO Western Pacific Region	country-wide data	Australia	Identified TB cases	TB patients diagnosed with M. Bovis, among all those reported in the country	All notified cases included	Passive case finding	Biochemical detection method	Zoonotic transmission of M. bovis	Not suspected	unknown	22-86 years	Both/Unknown	300	1970-1994	extrapulmounary TB	TB of other organs	2	148
1163	337	WHO Western Pacific Region	country-wide data	Australia	Identified TB cases	TB patients diagnosed with M. Bovis, among all those reported in the country	All notified cases included	Passive case finding	Biochemical detection method	Zoonotic transmission of M. bovis	Not suspected	unknown	22-86 years	Both/Unknown	300	1970-1994	extrapulmounary TB	TB of nervous system	2	148
1163	337	WHO Western Pacific Region	country-wide data	Australia	Identified TB cases	TB patients diagnosed with M. Bovis, among all those reported in the country	All notified cases included	Passive case finding	Biochemical detection method	Zoonotic transmission of M. bovis	Not suspected	unknown	22-86 years	Both/Unknown	300	1970-1994	extrapulmounary TB	TB of bones and joints	6	148
1163	337	WHO Western Pacific Region	country-wide data	Australia	Identified TB cases	TB patients diagnosed with M. Bovis, among all those reported in the country	All notified cases included	Passive case finding	Biochemical detection method	Zoonotic transmission of M. bovis	Not suspected	unknown	22-86 years	Both/Unknown	300	1970-1994	extrapulmounary TB	TB of genitourinary system	14	148
1163	337	WHO Western Pacific Region	country-wide data	Australia	Identified TB cases	TB patients diagnosed with M. Bovis, among all those reported in the country	All notified cases included	Passive case finding	Biochemical detection method	Zoonotic transmission of M. bovis	Not suspected	unknown	22-86 years	Both/Unknown	300	1970-1994	extrapulmounary TB	TB of peripheral lymph-adenopathy	5	148
1163	337	WHO Western Pacific Region	country-wide data	Australia	Identified TB cases	TB patients diagnosed with M. Bovis, among all those reported in the country	All notified cases included	Passive case finding	Biochemical detection method	Zoonotic transmission of M. bovis	Not suspected	unknown	22-86 years	Both/Unknown	300	1970-1994	extrapulmounary TB	TB of intestines, peritoneum and mesenteric glands	1	148
1163	337	WHO Western Pacific Region	country-wide data	Australia	Identified TB cases	TB patients diagnosed with M. Bovis, among all those reported in the country	All notified cases included	Passive case finding	Biochemical detection method	Zoonotic transmission of M. bovis	Not suspected	unknown	22-86 years	Both/Unknown	300	1970-1994	extrapulmounary TB	TB of skin and subcutaneous tissue	7	148
1169	338	WHO European Region	country-wide data	France	Identified TB cases	M. bovis culture positive reported cases in France	All notified cases included	Passive case finding	Biochemical detection method	Zoonotic transmission of M. bovis	Not suspected	yes	<15 years	Both/Unknown	12	1995	pulmounary TB	na	2	38
1170	338	WHO European Region	country-wide data	France	Identified TB cases	M. bovis culture positive reported cases in France	All notified cases included	Passive case finding	Biochemical detection method	Zoonotic transmission of M. bovis	Not suspected	yes	15-59 years	Both/Unknown	12	1995	pulmounary TB	na	9	38
1171	338	WHO European Region	country-wide data	France	Identified TB cases	M. bovis culture positive reported cases in France	All notified cases included	Passive case finding	Biochemical detection method	Zoonotic transmission of M. bovis	Not suspected	yes	73 years	Both/Unknown	12	1995	pulmounary TB	na	1	38
1172	338	WHO European Region	country-wide data	France	Identified TB cases	M. bovis culture positive reported cases in France	All notified cases included	Passive case finding	Biochemical detection method	Zoonotic transmission of M. bovis	Not suspected	yes	>=75 years	Both/Unknown	12	1995	pulmounary TB	na	5	38
1173	338	WHO European Region	country-wide data	France	Identified TB cases	M. bovis culture positive reported cases in France	All notified cases included	Passive case finding	Biochemical detection method	Zoonotic transmission of M. bovis	Not suspected	yes	69-74 years	Both/Unknown	12	1995	extrapulmounary TB	TB of bones and joints	3	38
1174	338	WHO European Region	country-wide data	France	Identified TB cases	M. bovis culture positive reported cases in France	All notified cases included	Passive case finding	Biochemical detection method	Zoonotic transmission of M. bovis	Not suspected	yes	>=75 years	Both/Unknown	12	1995	extrapulmounary TB	TB of bones and joints	3	38
1175	338	WHO European Region	country-wide data	France	Identified TB cases	M. bovis culture positive reported cases in France	All notified cases included	Passive case finding	Biochemical detection method	Zoonotic transmission of M. bovis	Not suspected	yes	22-37 years	Both/Unknown	12	1995	extrapulmounary TB	TB of peripheral lymph-adenopathy	4	38
1176	338	WHO European Region	country-wide data	France	Identified TB cases	M. bovis culture positive reported cases in France	All notified cases included	Passive case finding	Biochemical detection method	Zoonotic transmission of M. bovis	Not suspected	yes	70 years	Both/Unknown	12	1995	extrapulmounary TB	TB of peripheral lymph-adenopathy	1	38
1177	338	WHO European Region	country-wide data	France	Identified TB cases	M. bovis culture positive reported cases in France	All notified cases included	Passive case finding	Biochemical detection method	Zoonotic transmission of M. bovis	Not suspected	yes	>=75 years	Both/Unknown	12	1995	extrapulmounary TB	TB of genitourinary system	2	38
1178	338	WHO European Region	country-wide data	France	Identified TB cases	M. bovis culture positive reported cases in France	All notified cases included	Passive case finding	Biochemical detection method	Zoonotic transmission of M. bovis	Not suspected	yes	56 years	Male	12	1995	extrapulmounary TB	TB of genitourinary system	1	38
1179	338	WHO European Region	country-wide data	France	Identified TB cases	M. bovis culture positive reported cases in France	All notified cases included	Passive case finding	Biochemical detection method	Zoonotic transmission of M. bovis	Not suspected	yes	77 years	Both/Unknown	12	1995	pulmonary and extrapulmonary TB in the same patient	pulmonary TB and TB of bones and joints (Pott's disease)	1	38
1224	425	WHO European Region	Non-country-wide data	South-West region of Ireland (Cork and Kerry counties)	Identified TB cases	culture positive M. bovis cases reported to authorities	All notified cases included	Passive case finding	Biochemical detection method	Zoonotic transmission of M. bovis	Not suspected	no	All/Unknown	Both/Unknown	120	1983-1992	pulmounary TB	na	16	30
1225	425	WHO European Region	Non-country-wide data	South-West region of Ireland (Cork and Kerry counties)	Identified TB cases	culture positive M. bovis cases reported to authorities	All notified cases included	Passive case finding	Biochemical detection method	Zoonotic transmission of M. bovis	Not suspected	no	All/Unknown	Both/Unknown	120	1983-1992	extrapulmounary TB	TB of genitourinary system	4	30
1226	425	WHO European Region	Non-country-wide data	South-West region of Ireland (Cork and Kerry counties)	Identified TB cases	culture positive M. bovis cases reported to authorities	All notified cases included	Passive case finding	Biochemical detection method	Zoonotic transmission of M. bovis	Not suspected	no	All/Unknown	Both/Unknown	120	1983-1992	extrapulmounary TB	TB of other organs	3	30
1227	425	WHO European Region	Non-country-wide data	South-West region of Ireland (Cork and Kerry counties)	Identified TB cases	culture positive M. bovis cases reported to authorities	All notified cases included	Passive case finding	Biochemical detection method	Zoonotic transmission of M. bovis	Not suspected	no	All/Unknown	Both/Unknown	120	1983-1992	extrapulmounary TB	TB of peripheral lymph-adenopathy	4	30
1228	425	WHO European Region	Non-country-wide data	South-West region of Ireland (Cork and Kerry counties)	Identified TB cases	culture positive M. bovis cases reported to authorities	All notified cases included	Passive case finding	Biochemical detection method	Zoonotic transmission of M. bovis	Not suspected	no	All/Unknown	Both/Unknown	120	1983-1992	extrapulmounary TB	TB of nervous system	1	30
1229	425	WHO European Region	Non-country-wide data	South-West region of Ireland (Cork and Kerry counties)	Identified TB cases	culture positive M. bovis cases reported to authorities	All notified cases included	Passive case finding	Biochemical detection method	Zoonotic transmission of M. bovis	Not suspected	no	All/Unknown	Both/Unknown	120	1983-1992	extrapulmounary TB	TB of intestines, peritoneum and mesenteric glands	2	30
1252	485	WHO European Region	country-wide data	England and Wales	Identified TB cases	M. Bovis TB cases	Convenience sample/unknown sampling strategy	Unknown case finding strategy	Unknown detection method	Zoonotic transmission of M. bovis	Not suspected	no	All/Unknown	Both/Unknown	60	1962-1966	pulmounary TB	na	65	102	Reported in the paper as a table summarising findings from other papers... That is why a lot of background info is missing; however, more information on the source of these data in ID 598: KATARIA, Y. P. (1969). Observations on human infection with Mycobacterium bovis. Tubercle 50, 14-21
1253	485	WHO European Region	country-wide data	England and Wales	Identified TB cases	M. Bovis TB cases	Convenience sample/unknown sampling strategy	Unknown case finding strategy	Unknown detection method	Zoonotic transmission of M. bovis	Not suspected	no	All/Unknown	Both/Unknown	60	1962-1966	extrapulmounary TB	TB of genitourinary system	25	102	Reported in the paper as a table summarising findings from other papers... That is why a lot of background info is missing; however, more information on the source of these data in ID 598: KATARIA, Y. P. (1969). Observations on human infection with Mycobacterium bovis. Tubercle 50, 14-21
1254	485	WHO European Region	country-wide data	England and Wales	Identified TB cases	M. Bovis TB cases	Convenience sample/unknown sampling strategy	Unknown case finding strategy	Unknown detection method	Zoonotic transmission of M. bovis	Not suspected	no	All/Unknown	Both/Unknown	60	1962-1966	extrapulmounary TB	TB of peripheral lymph-adenopathy	6	102	Reported in the paper as a table summarising findings from other papers... That is why a lot of background info is missing; however, more information on the source of these data in ID 598: KATARIA, Y. P. (1969). Observations on human infection with Mycobacterium bovis. Tubercle 50, 14-21
1255	485	WHO European Region	country-wide data	England and Wales	Identified TB cases	M. Bovis TB cases	Convenience sample/unknown sampling strategy	Unknown case finding strategy	Unknown detection method	Zoonotic transmission of M. bovis	Not suspected	no	All/Unknown	Both/Unknown	60	1962-1966	extrapulmounary TB	TB of bones and joints	4	102	Reported in the paper as a table summarising findings from other papers... That is why a lot of background info is missing; however, more information on the source of these data in ID 598: KATARIA, Y. P. (1969). Observations on human infection with Mycobacterium bovis. Tubercle 50, 14-21
1256	485	WHO European Region	country-wide data	England and Wales	Identified TB cases	M. Bovis TB cases	Convenience sample/unknown sampling strategy	Unknown case finding strategy	Unknown detection method	Zoonotic transmission of M. bovis	Not suspected	no	All/Unknown	Both/Unknown	60	1962-1966	extrapulmounary TB	TB of nervous system	2	102	Reported in the paper as a table summarising findings from other papers... That is why a lot of background info is missing; however, more information on the source of these data in ID 598: KATARIA, Y. P. (1969). Observations on human infection with Mycobacterium bovis. Tubercle 50, 14-21
1264	485	WHO Region of the Americas	Non-country-wide data	Ontario, Canada	Identified TB cases	M. Bovis TB cases	Convenience sample/unknown sampling strategy	Unknown case finding strategy	Unknown detection method	Zoonotic transmission of M. bovis	Not suspected	no	All/Unknown	Both/Unknown	84	1964-1970	pulmounary TB	na	13	31	Reported in the paper as a table summarising findings from other papers... That is why a lot of background info is missing
1265	485	WHO Region of the Americas	Non-country-wide data	Ontario, Canada	Identified TB cases	M. Bovis TB cases	Convenience sample/unknown sampling strategy	Unknown case finding strategy	Unknown detection method	Zoonotic transmission of M. bovis	Not suspected	no	All/Unknown	Both/Unknown	84	1964-1970	extrapulmounary TB	TB of genitourinary system	12	31	Reported in the paper as a table summarising findings from other papers... That is why a lot of background info is missing
1266	485	WHO Region of the Americas	Non-country-wide data	Ontario, Canada	Identified TB cases	M. Bovis TB cases	Convenience sample/unknown sampling strategy	Unknown case finding strategy	Unknown detection method	Zoonotic transmission of M. bovis	Not suspected	no	All/Unknown	Both/Unknown	84	1964-1970	extrapulmounary TB	TB of peripheral lymph-adenopathy	4	31	Reported in the paper as a table summarising findings from other papers... That is why a lot of background info is missing
1267	485	WHO Region of the Americas	Non-country-wide data	Ontario, Canada	Identified TB cases	M. Bovis TB cases	Convenience sample/unknown sampling strategy	Unknown case finding strategy	Unknown detection method	Zoonotic transmission of M. bovis	Not suspected	no	All/Unknown	Both/Unknown	84	1964-1970	extrapulmounary TB	TB of bones and joints	1	31	Reported in the paper as a table summarising findings from other papers... That is why a lot of background info is missing
1268	485	WHO Region of the Americas	Non-country-wide data	Ontario, Canada	Identified TB cases	M. Bovis TB cases	Convenience sample/unknown sampling strategy	Unknown case finding strategy	Unknown detection method	Zoonotic transmission of M. bovis	Not suspected	no	All/Unknown	Both/Unknown	84	1964-1970	extrapulmounary TB	TB of intestines, peritoneum and mesenteric glands	1	31	Reported in the paper as a table summarising findings from other papers... That is why a lot of background info is missing
1269	485	WHO European Region	Non-country-wide data	Southern Sweden	Identified TB cases	M. Bovis TB cases	Convenience sample/unknown sampling strategy	Unknown case finding strategy	Unknown detection method	Zoonotic transmission of M. bovis	Not suspected	no	All/Unknown	Both/Unknown	48	1936-1939	pulmounary TB	na	54	94	Reported in the paper as a table summarising findings from other papers... That is why a lot of background info is missing
1270	485	WHO European Region	Non-country-wide data	Southern Sweden	Identified TB cases	M. Bovis TB cases	Convenience sample/unknown sampling strategy	Unknown case finding strategy	Unknown detection method	Zoonotic transmission of M. bovis	Not suspected	no	All/Unknown	Both/Unknown	48	1936-1939	extrapulmounary TB	TB of genitourinary system	12	94	Reported in the paper as a table summarising findings from other papers... That is why a lot of background info is missing
1271	485	WHO European Region	Non-country-wide data	Southern Sweden	Identified TB cases	M. Bovis TB cases	Convenience sample/unknown sampling strategy	Unknown case finding strategy	Unknown detection method	Zoonotic transmission of M. bovis	Not suspected	no	All/Unknown	Both/Unknown	48	1936-1939	extrapulmounary TB	TB of peripheral lymph-adenopathy	12	94	Reported in the paper as a table summarising findings from other papers... That is why a lot of background info is missing
1272	485	WHO European Region	Non-country-wide data	Southern Sweden	Identified TB cases	M. Bovis TB cases	Convenience sample/unknown sampling strategy	Unknown case finding strategy	Unknown detection method	Zoonotic transmission of M. bovis	Not suspected	no	All/Unknown	Both/Unknown	48	1936-1939	extrapulmounary TB	TB of bones and joints	9	94	Reported in the paper as a table summarising findings from other papers... That is why a lot of background info is missing
1273	485	WHO European Region	Non-country-wide data	Southern Sweden	Identified TB cases	M. Bovis TB cases	Convenience sample/unknown sampling strategy	Unknown case finding strategy	Unknown detection method	Zoonotic transmission of M. bovis	Not suspected	no	All/Unknown	Both/Unknown	48	1936-1939	extrapulmounary TB	TB of nervous system	4	94	Reported in the paper as a table summarising findings from other papers... That is why a lot of background info is missing
1274	485	WHO European Region	Non-country-wide data	Southern Sweden	Identified TB cases	M. Bovis TB cases	Convenience sample/unknown sampling strategy	Unknown case finding strategy	Unknown detection method	Zoonotic transmission of M. bovis	Not suspected	no	All/Unknown	Both/Unknown	48	1936-1939	extrapulmounary TB	TB of intestines, peritoneum and mesenteric glands	3	94	Reported in the paper as a table summarising findings from other papers... That is why a lot of background info is missing
1313	155;1191-1193	WHO Region of the Americas	non-country-wide data	United States of America, New York City	Identified TB cases	New York city residents infected by M.bovis	All notified cases included	Passive case finding	Molecular-based detection method	Zoonotic transmission of M. bovis	Not suspected	no	1-4 years	Both/Unknown	48	2001-2004	extrapulmounary TB	TB of peripheral lymph-adenopathy	3	35	Because ID 1191, ID 1192 and ID 1193 are based on the same data, information were summarized
1318	155;1191-1193	WHO Region of the Americas	non-country-wide data	United States of America, New York City	Identified TB cases	New York city residents infected by M.bovis	All notified cases included	Passive case finding	Molecular-based detection method	Zoonotic transmission of M. bovis	Not suspected	no	1-4 years	Both/Unknown	48	2001-2004	extrapulmounary TB	TB of intestines, peritoneum and mesenteric glands	2	35	Because ID 1191, ID 1192 and ID 1193 are based on the same data, information were summarized
1319	155;1191-1193	WHO Region of the Americas	non-country-wide data	United States of America, New York City	Identified TB cases	New York city residents infected by M.bovis	All notified cases included	Passive case finding	Molecular-based detection method	Zoonotic transmission of M. bovis	Not suspected	no	5-76 years	Both/Unknown	48	2001-2004	pulmounary TB	na	9	35	Because ID 1191, ID 1192 and ID 1193 are based on the same data, information were summarized
1320	155;1191-1193	WHO Region of the Americas	non-country-wide data	United States of America, New York City	Identified TB cases	New York city residents infected by M.bovis	All notified cases included	Passive case finding	Molecular-based detection method	Zoonotic transmission of M. bovis	Not suspected	no	5-76 years	Both/Unknown	48	2001-2004	extrapulmounary TB	unknown	16	35	Because ID 1191, ID 1192 and ID 1193 are based on the same data, information were summarized
1321	155;1191-1193	WHO Region of the Americas	non-country-wide data	United States of America, New York City	Identified TB cases	New York city residents infected by M.bovis	All notified cases included	Passive case finding	Molecular-based detection method	Zoonotic transmission of M. bovis	Not suspected	no	5-76 years	Both/Unknown	48	2001-2004	pulmonary and extrapulmonary TB in the same patient	unknown	5	35	Because ID 1191, ID 1192 and ID 1193 are based on the same data, information were summarized
1340	515	WHO European Region	Non-country-wide data	Spain, Barcelona, Sant Pau's Hospital	Hospital population, identified TB cases	M. Bovis patients of the hospital (covering the urban population in the area of Barcelona) within the period of 1986-1990	All notified cases included	Passive case finding	Biochemical detection method	Zoonotic transmission of M. bovis	Not suspected	no	15-68 years	Both/Unknown	60	1986-1990	pulmounary TB	na	5	10
1341	515	WHO European Region	Non-country-wide data	Spain, Barcelona, Sant Pau's Hospital	Hospital population, identified TB cases	M. Bovis patients of the hospital (covering the urban population in the area of Barcelona) within the period of 1986-1990	All notified cases included	Passive case finding	Biochemical detection method	Zoonotic transmission of M. bovis	Not suspected	no	5-25 years	Male	60	1986-1990	extrapulmounary TB	TB of peripheral lymph-adenopathy	2	10
1342	515	WHO European Region	Non-country-wide data	Spain, Barcelona, Sant Pau's Hospital	Hospital population, identified TB cases	M. Bovis patients of the hospital (covering the urban population in the area of Barcelona) within the period of 1986-1990	All notified cases included	Passive case finding	Biochemical detection method	Zoonotic transmission of M. bovis	Not suspected	no	18 years	Female	60	1986-1990	extrapulmounary TB	TB of intestines, peritoneum and mesenteric glands	1	10
1342	515	WHO European Region	Non-country-wide data	Spain, Barcelona, Sant Pau's Hospital	Hospital population, identified TB cases	M. Bovis patients of the hospital (covering the urban population in the area of Barcelona) within the period of 1986-1990	All notified cases included	Passive case finding	Biochemical detection method	Zoonotic transmission of M. bovis	Not suspected	no	22 years	Male	60	1986-1990	extrapulmounary TB	TB of the pleura	1	10
1342	515	WHO European Region	Non-country-wide data	Spain, Barcelona, Sant Pau's Hospital	Hospital population, identified TB cases	M. Bovis patients of the hospital (covering the urban population in the area of Barcelona) within the period of 1986-1990	All notified cases included	Passive case finding	Biochemical detection method	Zoonotic transmission of M. bovis	Not suspected	no	50 years	Female	60	1986-1990	extrapulmounary TB	TB of the pleura	1	10
1356	521	WHO European Region	country-wide data	England and Wales	Identified TB cases	TB cases of the general community of England and Wales, cases collected by the six PHLS Regional Tuberculosis Centres (RTCs) and the PHLS Mycobacterium Reference Unit (MRU)	All notified cases included	Passive case finding	Unknown detection method	Zoonotic transmission of M. bovis	Not suspected	no	<30 years	Both/Unknown	60	1986-1990	pulmounary TB	na	4	8
1357	521	WHO European Region	country-wide data	England and Wales	Identified TB cases	TB cases of the general community of England and Wales, cases collected by the six PHLS Regional Tuberculosis Centres (RTCs) and the PHLS Mycobacterium Reference Unit (MRU)	All notified cases included	Passive case finding	Unknown detection method	Zoonotic transmission of M. bovis	Not suspected	no	<30 years	Both/Unknown	60	1986-1990	extrapulmounary TB	TB of peripheral lymph-adenopathy	2	8
1358	521	WHO European Region	country-wide data	England and Wales	Identified TB cases	TB cases of the general community of England and Wales, cases collected by the six PHLS Regional Tuberculosis Centres (RTCs) and the PHLS Mycobacterium Reference Unit (MRU)	All notified cases included	Passive case finding	Unknown detection method	Zoonotic transmission of M. bovis	Not suspected	no	<30 years	Both/Unknown	60	1986-1990	extrapulmounary TB	TB of bones and joints	2	8
1359	521	WHO European Region	country-wide data	England and Wales	Identified TB cases	TB cases of the general community of England and Wales, cases collected by the six PHLS Regional Tuberculosis Centres (RTCs) and the PHLS Mycobacterium Reference Unit (MRU)	All notified cases included	Passive case finding	Unknown detection method	Zoonotic transmission of M. bovis	Not suspected	no	>29 years	Both/Unknown	60	1986-1990	pulmounary TB	na	60	179
1360	521	WHO European Region	country-wide data	England and Wales	Identified TB cases	TB cases of the general community of England and Wales, cases collected by the six PHLS Regional Tuberculosis Centres (RTCs) and the PHLS Mycobacterium Reference Unit (MRU)	All notified cases included	Passive case finding	Unknown detection method	Zoonotic transmission of M. bovis	Not suspected	no	>29 years	Both/Unknown	60	1986-1990	extrapulmounary TB	TB of genitourinary system	41	179
1361	521	WHO European Region	country-wide data	England and Wales	Identified TB cases	TB cases of the general community of England and Wales, cases collected by the six PHLS Regional Tuberculosis Centres (RTCs) and the PHLS Mycobacterium Reference Unit (MRU)	All notified cases included	Passive case finding	Unknown detection method	Zoonotic transmission of M. bovis	Not suspected	no	>29 years	Both/Unknown	60	1986-1990	extrapulmounary TB	TB of intestines, peritoneum and mesenteric glands	3	179
1362	521	WHO European Region	country-wide data	England and Wales	Identified TB cases	TB cases of the general community of England and Wales, cases collected by the six PHLS Regional Tuberculosis Centres (RTCs) and the PHLS Mycobacterium Reference Unit (MRU)	All notified cases included	Passive case finding	Unknown detection method	Zoonotic transmission of M. bovis	Not suspected	no	>29 years	Both/Unknown	60	1986-1990	extrapulmounary TB	TB of nervous system	5	179
1363	521	WHO European Region	country-wide data	England and Wales	Identified TB cases	TB cases of the general community of England and Wales, cases collected by the six PHLS Regional Tuberculosis Centres (RTCs) and the PHLS Mycobacterium Reference Unit (MRU)	All notified cases included	Passive case finding	Unknown detection method	Zoonotic transmission of M. bovis	Not suspected	no	>29 years	Both/Unknown	60	1986-1990	extrapulmounary TB	TB of peripheral lymph-adenopathy	34	179
1364	521	WHO European Region	country-wide data	England and Wales	Identified TB cases	TB cases of the general community of England and Wales, cases collected by the six PHLS Regional Tuberculosis Centres (RTCs) and the PHLS Mycobacterium Reference Unit (MRU)	All notified cases included	Passive case finding	Unknown detection method	Zoonotic transmission of M. bovis	Not suspected	no	>29 years	Both/Unknown	60	1986-1990	extrapulmounary TB	TB of bones and joints	14	179
1365	521	WHO European Region	country-wide data	England and Wales	Identified TB cases	TB cases of the general community of England and Wales, cases collected by the six PHLS Regional Tuberculosis Centres (RTCs) and the PHLS Mycobacterium Reference Unit (MRU)	All notified cases included	Passive case finding	Unknown detection method	Zoonotic transmission of M. bovis	Not suspected	no	>29 years	Both/Unknown	60	1986-1990	extrapulmounary TB	TB of skin and subcutaneous tissue	3	179
1366	521	WHO European Region	country-wide data	England and Wales	Identified TB cases	TB cases of the general community of England and Wales, cases collected by the six PHLS Regional Tuberculosis Centres (RTCs) and the PHLS Mycobacterium Reference Unit (MRU)	All notified cases included	Passive case finding	Unknown detection method	Zoonotic transmission of M. bovis	Not suspected	no	>29 years	Both/Unknown	60	1986-1990	extrapulmounary TB	miliary TB	2	179
1367	521	WHO European Region	country-wide data	England and Wales	Identified TB cases	TB cases of the general community of England and Wales, cases collected by the six PHLS Regional Tuberculosis Centres (RTCs) and the PHLS Mycobacterium Reference Unit (MRU)	All notified cases included	Passive case finding	Unknown detection method	Zoonotic transmission of M. bovis	Not suspected	no	>29 years	Both/Unknown	60	1986-1990	extrapulmounary TB	unknown	17	179
1368	521	WHO European Region	country-wide data	England and Wales	Identified TB cases	TB cases of the general community of England and Wales, cases collected by the six PHLS Regional Tuberculosis Centres (RTCs) and the PHLS Mycobacterium Reference Unit (MRU)	All notified cases included	Passive case finding	Unknown detection method	Zoonotic transmission of M. bovis	Not suspected	no	All/Unknown	Both/Unknown	60	1986-1990	pulmounary TB	na	14	41
1369	521	WHO European Region	country-wide data	England and Wales	Identified TB cases	TB cases of the general community of England and Wales, cases collected by the six PHLS Regional Tuberculosis Centres (RTCs) and the PHLS Mycobacterium Reference Unit (MRU)	All notified cases included	Passive case finding	Unknown detection method	Zoonotic transmission of M. bovis	Not suspected	no	All/Unknown	Both/Unknown	60	1986-1990	extrapulmounary TB	TB of genitourinary system	9	41
1370	521	WHO European Region	country-wide data	England and Wales	Identified TB cases	TB cases of the general community of England and Wales, cases collected by the six PHLS Regional Tuberculosis Centres (RTCs) and the PHLS Mycobacterium Reference Unit (MRU)	All notified cases included	Passive case finding	Unknown detection method	Zoonotic transmission of M. bovis	Not suspected	no	All/Unknown	Both/Unknown	60	1986-1990	extrapulmounary TB	TB of intestines, peritoneum and mesenteric glands	1	41
1371	521	WHO European Region	country-wide data	England and Wales	Identified TB cases	TB cases of the general community of England and Wales, cases collected by the six PHLS Regional Tuberculosis Centres (RTCs) and the PHLS Mycobacterium Reference Unit (MRU)	All notified cases included	Passive case finding	Unknown detection method	Zoonotic transmission of M. bovis	Not suspected	no	All/Unknown	Both/Unknown	60	1986-1990	extrapulmounary TB	TB of nervous system	1	41
1372	521	WHO European Region	country-wide data	England and Wales	Identified TB cases	TB cases of the general community of England and Wales, cases collected by the six PHLS Regional Tuberculosis Centres (RTCs) and the PHLS Mycobacterium Reference Unit (MRU)	All notified cases included	Passive case finding	Unknown detection method	Zoonotic transmission of M. bovis	Not suspected	no	All/Unknown	Both/Unknown	60	1986-1990	extrapulmounary TB	TB of peripheral lymph-adenopathy	5	41
1373	521	WHO European Region	country-wide data	England and Wales	Identified TB cases	TB cases of the general community of England and Wales, cases collected by the six PHLS Regional Tuberculosis Centres (RTCs) and the PHLS Mycobacterium Reference Unit (MRU)	All notified cases included	Passive case finding	Unknown detection method	Zoonotic transmission of M. bovis	Not suspected	no	All/Unknown	Both/Unknown	60	1986-1990	extrapulmounary TB	TB of bones and joints	3	41
1374	521	WHO European Region	country-wide data	England and Wales	Identified TB cases	TB cases of the general community of England and Wales, cases collected by the six PHLS Regional Tuberculosis Centres (RTCs) and the PHLS Mycobacterium Reference Unit (MRU)	All notified cases included	Passive case finding	Unknown detection method	Zoonotic transmission of M. bovis	Not suspected	no	All/Unknown	Both/Unknown	60	1986-1990	extrapulmounary TB	unknown	8	41
1375	588	WHO European Region	Non-country-wide data	South-East England	Identified TB cases	strains of tubercle bacilli referred to the Public Health Laboratory Service South-East Regional Centre for Tuberculosis Bacteriology between 1977-87, patients with British names	All notified cases included	Passive case finding	Biochemical detection method	Zoonotic transmission of M. bovis	Not suspected	no	All/Unknown	Both/Unknown	132	1977-1987	pulmounary TB	na	67	167	Laboratory receives about 95°% of all mycobacteria isolated from clinical specimens in this region (South-East England)
1376	588	WHO European Region	Non-country-wide data	South-East England	Identified TB cases	strains of tubercle bacilli referred to the Public Health Laboratory Service South-East Regional Centre for Tuberculosis Bacteriology between 1977-87, patients with British names	All notified cases included	Passive case finding	Biochemical detection method	Zoonotic transmission of M. bovis	Not suspected	no	All/Unknown	Both/Unknown	132	1977-1987	extrapulmounary TB	TB of peripheral lymph-adenopathy	23	167	Laboratory receives about 95°% of all mycobacteria isolated from clinical specimens in this region (South-East England)
1377	588	WHO European Region	Non-country-wide data	South-East England	Identified TB cases	strains of tubercle bacilli referred to the Public Health Laboratory Service South-East Regional Centre for Tuberculosis Bacteriology between 1977-87, patients with British names	All notified cases included	Passive case finding	Biochemical detection method	Zoonotic transmission of M. bovis	Not suspected	no	All/Unknown	Both/Unknown	132	1977-1987	extrapulmounary TB	TB of bones and joints	18	167	Laboratory receives about 95°% of all mycobacteria isolated from clinical specimens in this region (South-East England)
1378	588	WHO European Region	Non-country-wide data	South-East England	Identified TB cases	strains of tubercle bacilli referred to the Public Health Laboratory Service South-East Regional Centre for Tuberculosis Bacteriology between 1977-87, patients with British names	All notified cases included	Passive case finding	Biochemical detection method	Zoonotic transmission of M. bovis	Not suspected	no	All/Unknown	Both/Unknown	132	1977-1987	extrapulmounary TB	TB of genitourinary system	43	167	Laboratory receives about 95°% of all mycobacteria isolated from clinical specimens in this region (South-East England)
1379	588	WHO European Region	Non-country-wide data	South-East England	Identified TB cases	strains of tubercle bacilli referred to the Public Health Laboratory Service South-East Regional Centre for Tuberculosis Bacteriology between 1977-87, patients with British names	All notified cases included	Passive case finding	Biochemical detection method	Zoonotic transmission of M. bovis	Not suspected	no	All/Unknown	Both/Unknown	132	1977-1987	extrapulmounary TB	TB of intestines, peritoneum and mesenteric glands	6	167	Laboratory receives about 95°% of all mycobacteria isolated from clinical specimens in this region (South-East England)
1380	588	WHO European Region	Non-country-wide data	South-East England	Identified TB cases	strains of tubercle bacilli referred to the Public Health Laboratory Service South-East Regional Centre for Tuberculosis Bacteriology between 1977-87, patients with British names	All notified cases included	Passive case finding	Biochemical detection method	Zoonotic transmission of M. bovis	Not suspected	no	All/Unknown	Both/Unknown	132	1977-1987	extrapulmounary TB	TB of nervous system	6	167	Laboratory receives about 95°% of all mycobacteria isolated from clinical specimens in this region (South-East England)
1381	588	WHO European Region	Non-country-wide data	South-East England	Identified TB cases	strains of tubercle bacilli referred to the Public Health Laboratory Service South-East Regional Centre for Tuberculosis Bacteriology between 1977-87, patients with British names	All notified cases included	Passive case finding	Biochemical detection method	Zoonotic transmission of M. bovis	Not suspected	no	All/Unknown	Both/Unknown	132	1977-1987	extrapulmounary TB	TB of other organs	3	167	Laboratory receives about 95°% of all mycobacteria isolated from clinical specimens in this region (South-East England)
1382	588	WHO European Region	Non-country-wide data	South-East England	Identified TB cases	strains of tubercle bacilli referred to the Public Health Laboratory Service South-East Regional Centre for Tuberculosis Bacteriology between 1977-87, patients with British names	All notified cases included	Passive case finding	Biochemical detection method	Zoonotic transmission of M. bovis	Not suspected	no	All/Unknown	Both/Unknown	132	1977-1987	extrapulmounary TB	TB of skin and subcutaneous tissue	1	167	Laboratory receives about 95°% of all mycobacteria isolated from clinical specimens in this region (South-East England)
1383	588	WHO European Region	Non-country-wide data	South-East England	Identified TB cases, foreign-born population	strains of tubercle bacilli referred to the Public Health Laboratory Service South-East Regional Centre for Tuberculosis Bacteriology between 1977-87, patients with non-British names	All notified cases included	Passive case finding	Biochemical detection method	Zoonotic transmission of M. bovis	Not suspected	no	All/Unknown	Both/Unknown	132	1977-1987	pulmounary TB	na	15	34	Laboratory receives about 95°% of all mycobacteria isolated from clinical specimens in this region (South-East England)
1384	588	WHO European Region	Non-country-wide data	South-East England	Identified TB cases, foreign-born population	strains of tubercle bacilli referred to the Public Health Laboratory Service South-East Regional Centre for Tuberculosis Bacteriology between 1977-87, patients with non-British names	All notified cases included	Passive case finding	Biochemical detection method	Zoonotic transmission of M. bovis	Not suspected	no	All/Unknown	Both/Unknown	132	1977-1987	extrapulmounary TB	TB of peripheral lymph-adenopathy	9	34	Laboratory receives about 95°% of all mycobacteria isolated from clinical specimens in this region (South-East England)
1385	588	WHO European Region	Non-country-wide data	South-East England	Identified TB cases, foreign-born population	strains of tubercle bacilli referred to the Public Health Laboratory Service South-East Regional Centre for Tuberculosis Bacteriology between 1977-87, patients with non-British names	All notified cases included	Passive case finding	Biochemical detection method	Zoonotic transmission of M. bovis	Not suspected	no	All/Unknown	Both/Unknown	132	1977-1987	extrapulmounary TB	TB of bones and joints	4	34	Laboratory receives about 95°% of all mycobacteria isolated from clinical specimens in this region (South-East England)
1386	588	WHO European Region	Non-country-wide data	South-East England	Identified TB cases, foreign-born population	strains of tubercle bacilli referred to the Public Health Laboratory Service South-East Regional Centre for Tuberculosis Bacteriology between 1977-87, patients with non-British names	All notified cases included	Passive case finding	Biochemical detection method	Zoonotic transmission of M. bovis	Not suspected	no	All/Unknown	Both/Unknown	132	1977-1987	extrapulmounary TB	TB of genitourinary system	2	34	Laboratory receives about 95°% of all mycobacteria isolated from clinical specimens in this region (South-East England)
1387	588	WHO European Region	Non-country-wide data	South-East England	Identified TB cases, foreign-born population	strains of tubercle bacilli referred to the Public Health Laboratory Service South-East Regional Centre for Tuberculosis Bacteriology between 1977-87, patients with non-British names	All notified cases included	Passive case finding	Biochemical detection method	Zoonotic transmission of M. bovis	Not suspected	no	All/Unknown	Both/Unknown	132	1977-1987	extrapulmounary TB	TB of intestines, peritoneum and mesenteric glands	2	34	Laboratory receives about 95°% of all mycobacteria isolated from clinical specimens in this region (South-East England)
1388	588	WHO European Region	Non-country-wide data	South-East England	Identified TB cases, foreign-born population	strains of tubercle bacilli referred to the Public Health Laboratory Service South-East Regional Centre for Tuberculosis Bacteriology between 1977-87, patients with non-British names	All notified cases included	Passive case finding	Biochemical detection method	Zoonotic transmission of M. bovis	Not suspected	no	All/Unknown	Both/Unknown	132	1977-1987	extrapulmounary TB	TB of nervous system	2	34	Laboratory receives about 95°% of all mycobacteria isolated from clinical specimens in this region (South-East England)
1389	612	WHO European Region	Non-country-wide data	England, Merseyside region	Identified TB cases	Patients with pulmonary tuberculosis identified at the Liverpool Public Health Laboratory from 1969 to 1984	Convenience sample/unknown sampling strategy	Passive case finding	Biochemical detection method	Zoonotic transmission of M. bovis	Not suspected	unknown	34-80 years	Both/Unknown	180	1969-1984	pulmonary and extrapulmonary TB in the same patient	pulmonary TB and TB of bones and joints	2	20	four of the 20 M. Bovis cases are presumed to be M. Bovis
1390	612	WHO European Region	Non-country-wide data	England, Merseyside region	Identified TB cases	Patients with pulmonary tuberculosis identified at the Liverpool Public Health Laboratory from 1969 to 1984	Convenience sample/unknown sampling strategy	Passive case finding	Biochemical detection method	Zoonotic transmission of M. bovis	Not suspected	unknown	34-80 years	Both/Unknown	180	1969-1984	pulmonary and extrapulmonary TB in the same patient	pulmonary TB and TB of nervous system	1	20	four of the 20 M. Bovis cases are presumed to be M. Bovis
1391	612	WHO European Region	Non-country-wide data	England, Merseyside region	Identified TB cases	Patients with pulmonary tuberculosis identified at the Liverpool Public Health Laboratory from 1969 to 1984	Convenience sample/unknown sampling strategy	Passive case finding	Biochemical detection method	Zoonotic transmission of M. bovis	Not suspected	unknown	34-80 years	Both/Unknown	180	1969-1984	pulmonary and extrapulmonary TB in the same patient	pulmonary TB and TB of peripheral lymph-adenopathy	1	20	four of the 20 M. Bovis cases are presumed to be M. Bovis
1392	612	WHO European Region	Non-country-wide data	England, Merseyside region	Identified TB cases	Patients with tuberculosis identified at the Liverpool Public Health Laboratory from 1969 to 1984	Convenience sample/unknown sampling strategy	Passive case finding	Biochemical detection method	Zoonotic transmission of M. bovis	Not suspected	unknown	All/Unknown	Both/Unknown	180	1969-1984	pulmounary TB	na	16	77
1393	612	WHO European Region	Non-country-wide data	England, Merseyside region	Identified TB cases	Patients with tuberculosis identified at the Liverpool Public Health Laboratory from 1969 to 1984	Convenience sample/unknown sampling strategy	Passive case finding	Biochemical detection method	Zoonotic transmission of M. bovis	Not suspected	unknown	All/Unknown	Both/Unknown	180	1969-1984	extrapulmounary TB	unknown	57	77
1409	598	WHO European Region	country-wide data	England	Identified TB cases	patients of M. Bovis infection	Convenience sample/unknown sampling strategy	Unknown case finding strategy	Unknown detection method	Zoonotic transmission of M. bovis	Not suspected	unknown	All/Unknown	Both/Unknown	12	1927	pulmounary TB	na	2	264	SAVAGE, W. G. (1929). The Prevention of Human Tuberculosis of Bovine Origin. London: Macmillan.
1410	598	WHO European Region	country-wide data	England	Identified TB cases	patients of M. Bovis infection	Convenience sample/unknown sampling strategy	Unknown case finding strategy	Unknown detection method	Zoonotic transmission of M. bovis	Not suspected	unknown	All/Unknown	Both/Unknown	12	1927	extrapulmounary TB	TB of peripheral lymph-adenopathy	50	264	SAVAGE, W. G. (1929). The Prevention of Human Tuberculosis of Bovine Origin. London: Macmillan.
1411	598	WHO European Region	country-wide data	England	Identified TB cases	patients of M. Bovis infection	Convenience sample/unknown sampling strategy	Unknown case finding strategy	Unknown detection method	Zoonotic transmission of M. bovis	Not suspected	unknown	All/Unknown	Both/Unknown	12	1927	extrapulmounary TB	TB of skin and subcutaneous tissue	107	264	SAVAGE, W. G. (1929). The Prevention of Human Tuberculosis of Bovine Origin. London: Macmillan.
1413	598	WHO European Region	country-wide data	England	Identified TB cases	patients of M. Bovis infection	Convenience sample/unknown sampling strategy	Unknown case finding strategy	Unknown detection method	Zoonotic transmission of M. bovis	Not suspected	unknown	All/Unknown	Both/Unknown	12	1927	extrapulmounary TB	TB of nervous system	8	264	SAVAGE, W. G. (1929). The Prevention of Human Tuberculosis of Bovine Origin. London: Macmillan.
1414	598	WHO European Region	country-wide data	England	Identified TB cases	patients of M. Bovis infection	Convenience sample/unknown sampling strategy	Unknown case finding strategy	Unknown detection method	Zoonotic transmission of M. bovis	Not suspected	unknown	All/Unknown	Both/Unknown	12	1927	extrapulmounary TB	TB of bones and joints	93	264	SAVAGE, W. G. (1929). The Prevention of Human Tuberculosis of Bovine Origin. London: Macmillan.
1415	598	WHO European Region	country-wide data	England	Identified TB cases	patients of M. Bovis infection	Convenience sample/unknown sampling strategy	Unknown case finding strategy	Unknown detection method	Zoonotic transmission of M. bovis	Not suspected	unknown	All/Unknown	Both/Unknown	12	1927	extrapulmounary TB	TB of genitourinary system	4	264	SAVAGE, W. G. (1929). The Prevention of Human Tuberculosis of Bovine Origin. London: Macmillan.
